# Supplementary material for: PARP Inhibition in Colorectal Cancer—A Comparison of Potential Predictive Biomarkers for Therapy
Source: Pharmaceuticals (Basel). 2025 Jun 17;18(6):905. doi: 10.3390/ph18060905 (PMC12196450; doi:10.3390/ph18060905)
Supplement: Supplementary file 1 [file pharmaceuticals-18-00905-s001.zip]

Archive with 1 entries (1 files):
- pharmaceuticals-3680456-supplementary.xlsx
