# Supplementary material for: PARP Inhibition in Colorectal Cancer—A Comparison of Potential Predictive Biomarkers for Therapy
Source: Pharmaceuticals (Basel). 2025 Jun 17;18(6):905. doi: 10.3390/ph18060905 (PMC12196450; doi:10.3390/ph18060905)
Supplement: Supplementary file 1 [file pharmaceuticals-18-00905-s001.zip › pharmaceuticals-3680456-supplementary.xlsx]

## Sheet: Supplementary Materials1
	PARP1 Expression								PARP2 Expression
	N	Mean	Std. Error	95% Confidence Interval		F	P value		N	Mean	Std. Error	95% Confidence Interval		F	P value
				Lower Bound	Upper Bound							Lower Bound	Upper Bound
MSI	107	0.639838	0.028348	0.583636	0.696041	23.499	1.52205e-06		107	0.695008	0.0235437	0.648331	0.741686	58.134	7.49198e-14
MSS	638	0.495637	0.0112166	0.473611	0.517662				638	0.474542	0.0111622	0.452623	0.496461
Total	745	0.516347	0.0105891	0.495559	0.537135				745	0.506206	0.010523	0.485548	0.526864
Epithelial/CIN	412	0.488124	0.013705	0.461183	0.515064	14.081	1.02656e-06		412	0.477446	0.0138469	0.450227	0.504666	50.4456	4.0828e-21
Hypermutated/MSI	116	0.644041	0.0274743	0.589619	0.698462				116	0.706217	0.0225236	0.661602	0.750832
Mesenchymal/EMT/GS	136	0.505924	0.0238682	0.45872	0.553128				136	0.37998	0.0198908	0.340642	0.419318
Total	664	0.519008	0.011133	0.497148	0.540868				664	0.497449	0.0110338	0.475784	0.519115
Low FGA	399	0.537879	0.0144102	0.50955	0.566209	12.3923	0.000455584		399	0.518739	0.0138833	0.491445	0.546033	2.09727	0.147956
High FGA	400	0.46628	0.0143539	0.438061	0.494499				400	0.489206	0.0149354	0.459844	0.518567
Total	799	0.502035	0.010242	0.48193	0.522139				799	0.503954	0.0102037	0.483925	0.523983
Low Aneuploidy score	386	0.5515	0.0148259	0.52235	0.58065	22.5566	2.41642e-06		386	0.5382	0.0139419	0.510788	0.565611	11.3432	0.000793313
High Aneuploidy score	419	0.455686	0.0137254	0.428707	0.482666				419	0.469986	0.0145925	0.441302	0.49867
Total	805	0.501629	0.0102127	0.481582	0.521676				805	0.502695	0.0101833	0.482706	0.522683
Low LST	333	0.517542	0.0158442	0.486374	0.54871	3.02229	0.0827169		333	0.522071	0.0148045	0.492948	0.551193	4.91557	0.0270457
High LST	191	0.472035	0.0207739	0.431058	0.513012				191	0.464139	0.0228984	0.418971	0.509306
Total	524	0.500954	0.0126228	0.476156	0.525752				524	0.500954	0.0126228	0.476156	0.525752
TP53 mutation-negative	361	0.50079	0.0153957	0.470513	0.531067	0.0207716	0.885441		361	0.492868	0.0141454	0.46505	0.520686	0.390875	0.532027
TP53 Mutation-positive	402	0.503834	0.0144728	0.475382	0.532286				402	0.505942	0.0152084	0.476044	0.53584
Total	763	0.502394	0.0105385	0.481706	0.523082				763	0.499756	0.0104361	0.479269	0.520243
BRAF mutation-negative	640	0.478146	0.0112581	0.456039	0.500254	28.5408	1.21301e-07		640	0.472554	0.011242	0.450478	0.49463	37.0235	1.84828e-09
BRAF mutation-positive	123	0.628559	0.0263304	0.576436	0.680683				123	0.641298	0.0240768	0.593635	0.68896
Total	763	0.502394	0.0105385	0.481706	0.523082				763	0.499756	0.0104361	0.479269	0.520243
Low Mutation Count	382	0.448099	0.0145701	0.419451	0.476747	27.54	1.99731e-07		382	0.435512	0.0144645	0.407072	0.463953	39.9368	4.46377e-10
High Mutation Count	381	0.556831	0.0147314	0.527866	0.585797				381	0.564169	0.014326	0.536001	0.592337
Total	763	0.502394	0.0105385	0.481706	0.523082				763	0.499756	0.0104361	0.479269	0.520243

## Sheet: Supplementary Materials 2
PARP1 Expression									PARP2 Expression
	N	Mean	Std. Error	95% Confidence Interval		F	P value		N	Mean	Std. Error	95% Confidence Interval		F	P value
				Lower Bound	Upper Bound							Lower Bound	Upper Bound
≤50 years	91	0.523804	0.0307048	0.462804	0.584805	0.624958	0.429426		91	0.544151	0.0315761	0.481419	0.606882	2.25552	0.133501
>50 years	781	0.498506	0.0103211	0.478246	0.518767				781	0.496136	0.0102747	0.475966	0.516305
Total	872	0.501146	0.00978136	0.481949	0.520344				872	0.501146	0.00978127	0.481949	0.520344
Male	460	0.498968	0.0135753	0.472291	0.525645	0.0553122	0.81412		460	0.500279	0.0133036	0.474135	0.526422	0.00877064	0.925407
Female	412	0.503578	0.0141181	0.475826	0.531331				412	0.502115	0.0144375	0.473734	0.530495
Total	872	0.501146	0.00978136	0.481949	0.520344				872	0.501146	0.00978127	0.481949	0.520344
Right-sided	407	0.523689	0.0140234	0.496121	0.551256	5.71038	0.0170824		409	0.535866	0.0143657	0.507626	0.564106	12.2306	0.000494561
Left-sided	443	0.477086	0.0135434	0.450468	0.503703				441	0.467502	0.0132999	0.441363	0.493642
Total	850	0.4994	0.0097692	0.480226	0.518575				850	0.500397	0.00983144	0.4811	0.519694
Mucinous Adenocarcinoma	133	0.49816	0.0241928	0.450304	0.546016	0.0228844	0.879793		133	0.527987	0.02286	0.482768	0.573207	1.3376	0.247777
Non-mucinous Adenocarcinoma	732	0.502276	0.0107315	0.481208	0.523344				732	0.496427	0.0108641	0.475098	0.517755
Total	865	0.501643	0.00980854	0.482392	0.520894				865	0.501279	0.0098454	0.481955	0.520603
pT1 and pT2	175	0.492051	0.0213155	0.449981	0.534121	0.216904	0.641526		175	0.459634	0.0216009	0.417	0.502267	4.54084	0.0333751
pT3 and pT4	697	0.50343	0.0110107	0.481812	0.525048				697	0.511569	0.0109419	0.490086	0.533052
Total	872	0.501146	0.00978136	0.481949	0.520344				872	0.501146	0.00978127	0.481949	0.520344
N0	496	0.508969	0.0127667	0.483885	0.534052	0.843485	0.358656		496	0.506657	0.0129793	0.481155	0.532158	0.418376	0.517919
N1-N2	376	0.490828	0.0152006	0.460939	0.520717				376	0.493877	0.0148918	0.464595	0.523159
Total	872	0.501146	0.00978136	0.481949	0.520344				872	0.501146	0.00978127	0.481949	0.520344
M0	675	0.497219	0.0111385	0.475349	0.51909	0.0246342	0.875322		675	0.507197	0.0110282	0.485543	0.528851	1.83625	0.175781
M1	112	0.492562	0.0283153	0.436453	0.54867				112	0.467147	0.0291123	0.409459	0.524835
Total	787	0.496557	0.0103616	0.476217	0.516896				787	0.501497	0.0103311	0.481217	0.521777

## Sheet: Supplementary Materials 3
OVERALL SURVIVAL ANALYSIS FOR PARP1 EXPRESSION
Biomarker	Events and Censorship				Mean				Median				Log Rank Test
	Total N	N of Events	Censored		Estimate	Std. Error	95% Confidence Interval		Estimate	Std. Error	95% Confidence Interval
			N	Percent			Lower Bound	Upper Bound			Lower Bound	Upper Bound	Chi Square	P value
Low PARP1 Expression	436	139	297	0.681	110.283	5.916	98.687	121.88	86.7	14.61	58.064	115.336	1.483	0.233
High PARP1 Expression	434	126	308	0.71	116.632	6.519	103.855	129.408	125.21	15.336	95.152	155.268
Overall	870	265	605	0.695	114.092	4.37	105.526	122.657	105.2	12.959	79.801	130.599
DISEASE-FREE SURVIVAL ANALYSIS FOR PARP1 EXPRESSION
Biomarker	Events and Censorship				Mean				Log Rank Test
	Total N	N of Events	Censored		Estimate	Std. Error	95% Confidence Interval
			N	Percent			Lower Bound	Upper Bound	Chi Square	P value
Low PARP1 Expression	404	102	302	0.748	140.586	5.231	130.333	150.839	0.218	0.64
High PARP1 Expression	401	112	289	0.721	132.913	5.946	121.259	144.566
Overall	805	214	591	0.734	136.309	4.163	128.148	144.469
OVERALL SURVIVAL ANALYSIS FOR PARP2 EXPRESSION
Biomarker	Events and Censorship				Mean				Median				Log Rank Test
	Total N	N of Events	Censored		Estimate	Std. Error	95% Confidence Interval		Estimate	Std. Error	95% Confidence Interval
			N	Percent			Lower Bound	Upper Bound			Lower Bound	Upper Bound	Chi Square	P value
Low PARP2 Expression	434	120	314	0.724	115.601	6.482	102.897	128.306	106.29	12.432	81.924	130.656	2.532	0.112
High PARP2 Expression	436	145	291	0.667	111.873	5.718	100.665	123.081	92.88	18.032	57.537	128.223
Overall	870	265	605	0.695	114.092	4.37	105.526	122.657	105.2	12.959	79.801	130.599
DISEASE-FREE SURVIVAL ANALYSIS FOR PARP2 EXPRESSION
Biomarker	Events and Censorship				Mean				Log Rank Test
	Total N	N of Events	Censored		Estimate	Std. Error	95% Confidence Interval
			N	Percent			Lower Bound	Upper Bound	Chi square	P value
Low PARP2 Expression	403	89	314	0.779	146.683	5.885	135.149	158.217	9.26586	0.00233464
High PARP2 Expression	402	125	277	0.689	125.814	5.571	114.896	136.732
Overall	805	214	591	0.734	136.309	4.163	128.148	144.469

## Sheet: Supplementary Materials 4
BIVARIATE CORRELATION BETWEEN PARP GENE EXPRESSION AND METHYLATION
		PARP1 methylation level	PARP2 methylation level
PARP1 Expression	Pearson Correlation	-0.191	--
	P value	<0.001	--
	N	339	--
PARP2 Expression	Pearson Correlation	--	-0.188
	P value	--	<0.001
	N	--	336
CORRELATION OFPARP1 COPY NUMBER WITH PARP1 EXPRESSION BY ONE-WAY ANOVA
PARP1 COPY NUMBER ALTERATIONS	PARP1 Expression						ANOVA
	N	Mean	Std. Deviation	Std. Error	95% Confidence Interval for Mean
					Lower Bound	Upper Bound	F	P value
PARP1 Deletion/Loss	10	0.17624	0.257455	0.0814143	-0.00793201	0.360412	26.887	<0.001
PARP1 Wild-type	720	0.485343	0.282553	0.0105301	0.464669	0.506016
PARP1 Gain/Amplification	75	0.701361	0.266709	0.0307969	0.639997	0.762725
Total	805	0.501629	0.28976	0.0102127	0.481582	0.521676
CORRELATION OFPARP2 COPY NUMBER WITH PARP2 EXPRESSION BY ONE-WAY ANOVA
PARP2 COPY NUMBER ALTERATIONS	PARP2 Expression						ANOVA
	N	Mean	Std. Deviation	Std. Error	95% Confidence Interval for Mean
					Lower Bound	Upper Bound	F	P value
PARP2 Deletion/Loss	138	0.220282	0.203546	0.017327	0.186019	0.254545	101.521	<0.001
PARP2 Wild-type	658	0.558749	0.26852	0.010468	0.538194	0.579304
PARP2 Gain/Amplification	9	0.734833	0.252293	0.0840976	0.540904	0.928763
Total	805	0.502695	0.288925	0.0101833	0.482706	0.522683
REGRESSION ANALYSIS FOR PARP1 EXPRESSION
PREDICTORS	Unstandardized Coefficients		Standardized Coefficients	t	P value	ANOVA		Adjusted R Square
	B	Std. Error	Beta			F	P value
(Constant)	1.035	0.121		8.585	<0.001	19.889	<0.001	0.101
PARP1 methylation	-0.639	0.154	-0.215	-4.146	<0.001
PARP1 copy number	0.264	0.052	0.265	5.108	<0.001
REGRESSION ANALYSIS FOR PARP2 EXPRESSION
PREDICTORS	Unstandardized Coefficients		Standardized Coefficients	t	P value	ANOVA		Adjusted R Square
	B	Std. Error	Beta			F	P value
(Constant)	0.638	0.052		12.339	<0.001	37.875	<0.001	0.18
PARP2 methylation	-0.714	0.539	-0.069	-1.323	0.187
PARP2 copy number	0.276	0.035	0.405	7.825	<0.001

## Sheet: Supplementary Materials5
TCGA COHORT						SIDRA-LUMC COHORT
PARPi response ontology associated with LST biomarker						PARPi response ontology associated with LST biomarker
PARPi Ontology Term	GSEF	Adjusted P-value	Odds Ratio	Combined Score		PARPi Ontology Term	GSEF	Adjusted P-value	Odds Ratio	Combined Score
Olaparib Down	15/240	0.00104156	2.66639	18.3332		Olaparib Up	36/250	8.36605e-21	10.9065	564.788
Olaparib Up	49/250	3.13528e-27	10.5033	703.58		Veliparib Down	30/246	4.49292e-16	8.82716	339.708
Rucaparib Down	43/246	1.49859e-22	9.0048	486.216		Rucaparib Down	25/246	3.32946e-12	7.07214	198.267
Rucaparib Up	21/245	9.98789e-07	3.79707	52.7588		Talazoparib Up	23/244	9.04772e-11	6.46479	157.336
Talazoparib Down	31/246	2.67682e-13	5.96794	177.866		Talazoparib Down	18/246	2.88739e-07	4.82522	74.3609
Talazoparib Up	32/244	4.19962e-14	6.26204	199.523		Rucaparib Up	14/245	8.1183e-05	3.65763	34.8139
Veliparib Down	40/246	3.81914e-20	8.1991	389.489		Olaparib Down	13/240	0.000243037	3.44623	28.9603
Veliparib Up	20/247	4.22652e-06	3.56043	44.2418		Veliparib Up	12/247	0.00105106	3.0621	21.1142
PARPi response ontology associated with PARP1 Expression biomarker						PARPi response ontology associated with PARP1 Expression biomarker
PARPi Ontology Term	GSEF	Adjusted P-value	Odds Ratio	Combined Score		PARPi Ontology Term	GSEF	Adjusted P-value	Odds Ratio	Combined Score
Olaparib Down	20/240	8.13736e-06	3.57514	44.6039		Talazoparib Down	23/246	5.11123e-10	6.68822	167
Olaparib Up	18/250	0.000116986	3.0369	28.637		Olaparib Down	16/240	8.73831e-06	4.52606	59.4556
Rucaparib Down	32/246	7.67825e-13	6.03011	186.416		Rucaparib Down	15/246	3.63096e-05	4.09976	46.4162
Rucaparib Up	22/245	9.84282e-07	3.89504	57.8491		Rucaparib Up	14/245	0.000120374	3.81406	37.9172
Talazoparib Down	33/246	1.5737e-13	6.26117	205.045		Olaparib Up	14/250	0.000134541	3.7323	36.289
Talazoparib Up	14/244	0.00468027	2.3636	12.9743		Veliparib Down	11/246	0.0033673	2.91683	17.7371
Veliparib Down	19/246	3.33758e-05	3.28375	35.6034		Talazoparib Up	10/244	0.00886945	2.65462	13.359
Veliparib Up	14/247	0.00509186	2.33281	12.5552		Veliparib Up	6/247	0.217665	1.52645	2.37597
PARPi response ontology associated with PARP2 Expression biomarker						PARPi response ontology associated with PARP2 Expression biomarker
PARPi Ontology Term	GSEF	Adjusted P-value	Odds Ratio	Combined Score		PARPi Ontology Term	GSEF	Adjusted P-value	Odds Ratio	Combined Score
Olaparib Down	19/240	1.37642e-05	3.54399	41.9526		Rucaparib Down	27/246	1.33848e-17	12.6276	544.342
Olaparib Up	19/250	2.17299e-05	3.38881	38.1434		Talazoparib Down	21/246	9.41271e-12	9.26558	265.594
Rucaparib Down	38/246	4.25798e-18	7.85496	345.871		Veliparib Down	15/246	5.11036e-07	6.25392	101.557
Rucaparib Up	19/245	1.74735e-05	3.46469	39.9908		Olaparib Up	13/250	1.22616e-05	5.2297	65.1843
Talazoparib Down	31/246	1.15357e-12	6.10198	185.178		Talazoparib Up	11/244	0.000184769	4.45852	42.0869
Talazoparib Up	14/244	0.00316136	2.4815	14.6366		Rucaparib Up	11/245	0.000185666	4.43924	41.743
Veliparib Down	25/246	8.88975e-09	4.72371	94.9491		Olaparib Down	10/240	0.000633032	4.08696	32.9416
Veliparib Up	14/247	0.00344468	2.44916	14.1758		Veliparib Up	9/247	0.00239359	3.53617	22.752
PARPi response ontology associated with MSI status Expression biomarker						PARPi response ontology associated with MSI status Expression biomarker
PARPi Ontology Term	GSEF	Adjusted P-value	Odds Ratio	Combined Score		PARPi Ontology Term	GSEF	Adjusted P-value	Odds Ratio	Combined Score
Olaparib Down	15/240	7.22473e-05	3.5326	34.2749		Veliparib Down	30/246	3.51945e-18	10.9241	478.93
Olaparib Up	31/250	2.61312e-15	7.84605	287.508		Rucaparib Down	28/246	2.0167e-16	10.0204	391.909
Rucaparib Down	40/246	6.75264e-23	11.0543	635.081		Olaparib Up	27/250	2.02681e-15	9.40584	342.365
Rucaparib Up	14/245	0.000299275	3.20172	26.2894		Talazoparib Down	22/246	2.00938e-11	7.4804	194.506
Talazoparib Down	22/246	5.44034e-09	5.30603	105.865		Talazoparib Up	21/244	1.12201e-10	7.14486	172.508
Talazoparib Up	26/244	8.69683e-12	6.51797	178.093		Rucaparib Up	15/245	2.55538e-06	4.83353	63.7424
Veliparib Down	35/246	1.06254e-18	9.30444	426.097		Olaparib Down	14/240	9.34628e-06	4.57468	54.1536
Veliparib Up	11/247	0.00815873	2.44174	11.7819		Veliparib Up	12/247	0.00020551	3.74091	32.1167
PARPi response ontology associated with TP53 mutation status Expression biomarker						PARPi response ontology associated with TP53 mutation status Expression biomarker
PARPi Ontology Term	GSEF	Adjusted P-value	Odds Ratio	Combined Score		PARPi Ontology Term	GSEF	Adjusted P-value	Odds Ratio	Combined Score
Olaparib Down	7/240	0.0288972	2.4748	8.82422		Veliparib Down	29/246	1.02603e-18	12.4976	572.393
Olaparib Up	32/250	2.06696e-20	13.5281	707.722		Olaparib Up	28/250	1.10945e-17	11.7357	502.795
Rucaparib Down	25/246	1.7059e-14	10.0906	357.199		Talazoparib Up	25/244	3.8543e-15	10.4739	378.991
Rucaparib Up	9/245	0.00344036	3.16769	18.151		Rucaparib Down	22/246	1.56738e-12	8.88385	258.822
Talazoparib Down	10/246	0.00100651	3.5347	24.7149		Talazoparib Down	10/246	0.000817411	3.62883	26.0626
Talazoparib Up	25/244	1.60922e-14	10.1838	362.469		Veliparib Up	9/247	0.00302498	3.22403	18.8319
Veliparib Down	29/246	7.90535e-18	12.1451	547.7		Olaparib Down	8/240	0.00851347	2.92804	14.0555
Veliparib Up	9/247	0.00359388	3.14075	17.8284		Rucaparib Up	7/245	0.0281349	2.48587	8.91356
